# Supplementary material for: New Hybrid Compounds Combining Fragments of Usnic Acid and Thioether Are Inhibitors of Human Enzymes TDP1, TDP2 and PARP1
Source: Int J Mol Sci. 2021 Oct 20;22(21):11336. doi: 10.3390/ijms222111336 (PMC8583042; doi:10.3390/ijms222111336)
Supplement: Supplementary file 1 [file ijms-22-11336-s001.zip]

Archive with 1 entries (1 files):
- ijms-1424134-supplementary.pdf
